# Supplementary material for: Comparative Analysis of Human Gut Microbiota by Barcoded Pyrosequencing
Source: PLoS One. 2008 Jul 30;3(7):e2836. doi: 10.1371/journal.pone.0002836 (PMC2475661; doi:10.1371/journal.pone.0002836)
Supplement: Table S2 — (0.04 MB XLS) [file pone.0002836.s003.xls]

## Sheet: Blad1
Sequence	Throat no reads	Stomach no reads	Faeces no reads	Sequence length	RDP BLAST alignment length	RDP BLAST % identity	RDP BLAST ID	RDP BLAST annotation (comment)
AACCATGCAGCACCTCGCGGGCGGTCCCCGAAGGGAAAGCGCCATCTCTGGCGCATGCAGCCCGCGTTCGAG	0	0	5	72	49	89.7959	S000660343	Bacteria;unclassified_Bacteria.
AACCATGCAGCACCTCGCGGGCGGTCCCCGAAGGGAAAGCGCCATCTCTGGCGCATGCGCGCCGTCGTGCCGG	0	0	1	73	49	89.7959	S000660343	Bacteria;unclassified_Bacteria.
GACCATGCACCACCTGTGTAAAGCTCCGTATTGCTACGGATATCAGGCTTTCACCTGAGACACAATAA	1	0	0	68	67	91.0448	S000337921	Bacteria;unclassified_Bacteria.
GACCATGCACCACCTGTGTAAAGCTCCGTATTGCTACGGATATCAGGCTTTCACCTGAGACACAATACA	2	1	0	69	69	91.3043	S000337921	Bacteria;unclassified_Bacteria.
AGCCATGCAGCACCTCTGCAGGCAACCGGCTTAACGGTTCATTTGACTTCATCTCTTTACTTACCTCGCACTTCG	0	1	0	75	62	91.9355	S000402075	Bacteria;unclassified_Bacteria.
AGCCATGCAGCACCTGTGCAAGTTCTGGACTGGTTACGAGTCGTCACCCTTTCAGGTTCCTACTTCAAGCA	0	2	0	71	65	92.3077	S000136252	Bacteria;unclassified_Bacteria.
AGCCATGCACCACCTGTCTTTTAGGTTTTCACCGAAGTGACACTGAAACATCTCTGTCTCATTCCTAAAGAATGT	1	0	0	75	68	92.6471	S000657123	Bacteria;unclassified_Bacteria.
AGCCATGCAGCACCTCTGCAGGCAACCGGCTTAACGGTTCATTTGACTTTCATCTCTTTACTTA	0	1	0	64	62	93.5484	S000402075	Bacteria;unclassified_Bacteria.
AGCCATGCAGCACCTGTCTTCAGAGTTCCCGGAAAGGCACCAAAGCATCTCTGTCTAAGTTCTCTGGA	0	1	0	68	68	94.1176	S000558938	Bacteria;unclassified_Bacteria.
AACCATGCACCACCTCGTCACCGTAGTGTACCCGAAAGGTACTTCTATCTACTAGTAAAGTACGTC	1	0	0	66	22	95.4545	S000657121	Bacteria;unclassified_Bacteria.
AACCATGCACCACCTCGTCACCGAACGTAGTTACCCGGTAAACCCGGTAAAAGTTTTAAACCTTTCCTTT	1	0	0	70	22	95.4545	S000657121	Bacteria;unclassified_Bacteria.
AGCCATGCAGCACCTGTGCATCCTGGTATTGCTACCTCGTTAGGCTTTCACCCTTCTACTAGATGCA	0	2	0	67	67	95.5224	S000401752	Bacteria;unclassified_Bacteria.
AGCCATGCAGCACCTCTATTGGCTTCCGACTTTTACGGTCCACCCCGACTTTCTATCAGGCGTACTTCCTAACAACGTTA	0	1	0	80	27	96.2963	S000660265	Bacteria;unclassified_Bacteria.
AGCCATGCAGCACCTGTGCATCCTGGTATTGCTACCTCGTTAGGCTTTCACCCTTCTACTAGATG	0	1	0	65	61	96.7213	S000401752	Bacteria;unclassified_Bacteria.
AGCCATGCAGCACCTTGCACTCTGTTCTTGCGACCGGAGGGCTTTCACCCCCTTTCAAAGCACATTCTAGCCCAGG	0	1	0	76	31	96.7742	S000356690	Bacteria;unclassified_Bacteria.
AGCCATGCAGCACCTGCTCAGAGTTCCCCGAAGGCACCAAAGCATCTCTGCTAAGTTCTCTGGA	0	1	0	64	65	96.9231	S000558938	Bacteria;unclassified_Bacteria.
AGCCATGCAGCACCTGTCTCAGAGTTCCCCGAAGGCACCAAAAGCATCTCTGCTAAGTTCTCTGGA	0	1	0	66	66	96.9697	S000558938	Bacteria;unclassified_Bacteria.
AGCCATGCAACACCTGTCTCTGGTCCAACTAAATGCCCCTCCCCTTTCAGGGAAAGTCTACCAGGATGTCAAGGCTAGGT	0	1	0	80	35	97.1429	S000140177	Bacteria;unclassified_Bacteria.
AGCCATCGCCAGCACCTTGTCCTCGAAGAGTTCCCGAAGGCACCAAAGCATCTACTGCTAAGTTCT	0	1	0	66	40	97.5	S000558938	Bacteria;unclassified_Bacteria.
AGCCATGCAGCACCTTGTCTCAGAGTTCCCGAAGGCACCAAAGCATCTCTGCTAAGTTCT	0	2	0	60	60	98.3333	S000558938	Bacteria;unclassified_Bacteria.
AGCCATGCAGCACCTGTCTCAGGAGTTCCCGAAGGCACCAAAGCATCTCTGCTAAGTTCT	0	1	0	60	60	98.3333	S000558938	Bacteria;unclassified_Bacteria.
AGCCATGCAGCACCTGTCTCACGAGTTCCCGAAGGCACCAAAGCATCTCTGCTAAGTTCT	0	1	0	60	60	98.3333	S000558938	Bacteria;unclassified_Bacteria.
AGCCATGCAGCTACCTGTCTCAGAGTTCCCGAAGGCACCAAAGCATCTCTGCTAAGTTCT	0	1	0	60	60	98.3333	S000558938	Bacteria;unclassified_Bacteria.
AGCCATGCAGCACCTGTCTCAGAGTTCCGAAGGCACCAAAGCATCTCTGCTAAGTTCTCTGGA	0	1	0	63	64	98.4375	S000558938	Bacteria;unclassified_Bacteria.
AGCCATGCAGCACCTGTCTCACGAGTTCCCGAAGGCACCAAAGCATCTCTGCTAAGTTCTCTGGA	0	2	0	65	65	98.4615	S000558938	Bacteria;unclassified_Bacteria.
AGCCATGCAGCACCTGTCTCAGAGTTCCCGAAAGGCACCAAAGCATCTCTGCTAAGTTCTCTGGA	0	1	0	65	65	98.4615	S000558938	Bacteria;unclassified_Bacteria.
AGCCATGCAGCACCTGTCTTCAGAGTTCCCGAAGGCACCAAAGCATCTCTGCTAAGTTCTCTGGA	0	1	0	65	65	98.4615	S000558938	Bacteria;unclassified_Bacteria.
AGCCATGCAGCACCTGTCTCAGAGTTCCCGAAGGCAACCAAAGCATCTCTGCTAAGTTCTCTGGA	0	1	0	65	65	98.4615	S000558938	Bacteria;unclassified_Bacteria.
AGCCATGTAGCACCTGTCTCAGAGTTCCCGAAGGCACCAAAGCATCTCTGCTAAGTTCTCTGGATGT	0	1	0	67	67	98.5075	S000558938	Bacteria;unclassified_Bacteria.
AGCCATGCAGCACCTGTCTCAGAGTTCCCGAAGGCACCAAAGCATCTCTGCTAAGTTCTCTGA	0	1	0	63	62	100	S000558938	Bacteria;unclassified_Bacteria.
AAGCTCTAGGTGGCCGCTCCCCAGGACCGCCCGTGGGACCTCACTCCTCTCCGGTCCCTAAGACACTGCCGTGGTCAGGT	0	1	0	80	16	100	S000541955	Bacteria;unclassified_Bacteria.
AGCCATGCAGCACCTGTAATAAAGGCTGACAAGCAGCTGATACATCGTCTATATCATTCCTAAA	0	1	0	64	21	100	S000656065	Bacteria;unclassified_Bacteria.
AGCCATGCAGCACCTCGGTAAGTGTTATTGCTAAAAATGGAATCTCTCCCATCGTCACTATCCGTTCAAGT	0	1	0	71	19	100	S000533368	Bacteria;unclassified_Bacteria.
TAGCCATGCAGCACCTGTCTCAGAGTTCCCGAAGGCACCAAAGCATCTCTGCTAAGTTCTCTGGA	0	1	0	65	64	100	S000558938	Bacteria;unclassified_Bacteria.
AACCATGCACCACCTGTCACCCTACGTCGTACCCGAAACGTAAAAGTCCTACACTACTAACG	1	0	0	62	23	100	S000620287	Bacteria;unclassified_Bacteria.
AGCCATGCAGCACCTGTGCATACTGGTATTGCTACCTCGTCAGGCTTTCACCCTTCTACTATATG	0	1	0	65	65	100	S000401752	Bacteria;unclassified_Bacteria.
AGCCAATGCACCACCTGTCTTAGGTTCACCGAAGTGACACTGAAACATCTCTGTCTCATTCCTAAGA	1	0	0	67	43	100	S000657123	Bacteria;unclassified_Bacteria.
AACCATGCAGCACCTCTAACTCCGTCCGAAGAAAAAGAGTATCTCTACTCTCGTCGAAGCTAGTTCAAGCCCGGGTAAGG	1	0	0	80	80	82.5	S000127149	Bacteria;Bacteroidetes;Bacteroidetes;Bacteroidales;Prevotellaceae;Prevotella.
GGCCATGCAGCACCTGTCACTCGGTTCCGAAGCAACACTCTGCTTTCGCAAAGCTTCCGAAGATGTCAAGCCG	0	1	0	73	70	85.7143	S000340460	Bacteria;Genera_incertae_sedis_TM7;TM7.
AACCATGCAGCACCTTGTTTCCTGTCCATTGCTGGCCTACCCCCTTTCAAAGGTATTCAGTCACATTCTAGCCTAGGTAA	0	2	0	80	78	85.8974	S000341510	Bacteria;Bacteroidetes;Sphingobacteria;Sphingobacteriales;Saprospiraceae;unclassified_Saprospiraceae.
AACCATGCAGCACCTTGTTTCCTGTCCATTGCTGGCCTACCCCCTTTCAAAGGTATTCAGTCACATTCTAGCCTAGG	0	3	0	77	71	85.9155	S000341510	Bacteria;Bacteroidetes;Sphingobacteria;Sphingobacteriales;Saprospiraceae;unclassified_Saprospiraceae.
AACCATGCACCACCTGTCTCTCTGTCTCCGAAAAGATGTTTACATTTCTGTATCCGTCAGAGGATGTCAAGT	0	0	1	72	72	86.1111	S000622062	Bacteria;Firmicutes;Clostridia;Clostridiales;Peptococcaceae;Cryptanaerobacter.
AGCCATGCAGCACCTTGTTTCGAGTCCCTTGCGGGAAAAAATAGCTTTCACTACCGGTCTCTCACATTCTAGCCCAGGTA	0	1	0	80	80	86.25	S000458424	Bacteria;Bacteroidetes;Sphingobacteria;Sphingobacteriales;Saprospiraceae;unclassified_Saprospiraceae.
AGCCATGCACCACCTGCGTCGGGCGCTTCCGCACACCGGGTCTCCCCGGCTTTTCCCGACACGTCAAGCCCAGGTAAGGT	0	0	4	80	80	86.25	S000644438	Bacteria;Actinobacteria;Actinobacteria;Acidimicrobidae;Acidimicrobiales;Acidimicrobineae;Acidimicrobiaceae;
AACCATGCACCACCTGTCTCTGATCTCCCCAAAAAGGGGCACTCCCGTCTTTACAACAGGATTGTCAGGATGT	0	0	2	73	73	86.3014	S000344148	Bacteria;Firmicutes;Clostridia;Clostridiales;Acidaminococcaceae;Papillibacter.
AACCATGCAGCACCTCGGCACCTGTCCGAAGACCCACCGTCTCTGGGGTGTTCAGGCGCCGTTCGAGCCCGGTAAGGTTC	0	0	1	80	82	86.5854	S000344134	Bacteria;Bacteroidetes;Bacteroidetes;Bacteroidales;unclassified_Bacteroidales.
AGCCATGCAGCACCTATATAGAAGCCCTTACGGGAAATATCATCTCTGATATCGTCCTCTACATTTCGAG	0	2	0	70	61	86.8852	S000571768	Bacteria;Chlamydiae;Chlamydiae;Chlamydiales;Simkaniaceae;Simkania.
AGCCATGCAGCACCTTGTTTCGAGTCCCTTGCGGGAAAACTAGCTTTCACTAGCGGTCTCTCACATTCTAGCCCAGG	0	1	0	77	77	87.013	S000538785	Bacteria;Bacteroidetes;Sphingobacteria;Sphingobacteriales;Flexibacteraceae;unclassified_Flexibacteraceae.
AACCATGCACCACCTGTCTCTGATCTCCCCAAAAAGGGGCACTCCCGTCTTTACAACAGGATGTCAGGATGT	0	0	1	72	62	87.0968	S000344148	Bacteria;Firmicutes;Clostridia;Clostridiales;Acidaminococcaceae;Papillibacter.
AACCATGCACCACCTGTCTTCGGATGGACGAATCCACACATTATTTCTAATGCTTTTCCTCGATGTCAAGA	0	0	4	71	71	87.3239	S000631494	Bacteria;Firmicutes;Clostridia;unclassified_Clostridia.
AACCATGCACCACCTGTCTTCGGATGGACGAATCCACACACTATTTCTAATGCTTTTCCTCGATGTCAAGA	0	0	3	71	71	87.3239	S000631494	Bacteria;Firmicutes;Clostridia;unclassified_Clostridia.
AACCATGCACCCACCTGTCCACCTCTGTCCCGAAGGGTAAAAACCTACGTATCTCTAGAGCGGTCAGAGGGATGTCAAGG	1	0	0	80	79	87.3418	S000657935	Bacteria;Firmicutes;Bacilli;Lactobacillales;Streptococcaceae;Streptococcus.
AGCCATGCAGCAACCTGTACTTCCTGGGCCCCGAAGGGCACCCCGGTATTTCTACCAGGTTCCATCGATGTCAAGTCTGG	0	1	0	80	80	87.5	S000586176	Bacteria;Proteobacteria;Deltaproteobacteria;Myxococcales;Cystobacterineae;Cystobacteraceae;Anaeromyxobacter.
AACCATGCACCACCTGTCTTGGACGCCCCCGAAGGGAAAGGACCGTTACGCCCCCGGTCGTCCAGATGTCAAGACTTGGT	0	0	1	80	80	87.5	S000343764	Bacteria;Firmicutes;Clostridia;Clostridiales;Lachnospiraceae;Ruminococcus.
AACCATGCACCACCTGTCTCTGATCTCCCCAAAAGGGGCACTCCCGTCTTTACAACAGGATTGTCAGGATGT	0	0	4	72	72	87.5	S000344148	Bacteria;Firmicutes;Clostridia;Clostridiales;Acidaminococcaceae;Papillibacter.
AGCCATGCAGCACCTTGTTTCGAGTCCCTTGCGGGAAAAATAGCTTTCACTACCGGTCTCTCACATTCTAGCCCAGGTAA	0	1	0	80	80	87.5	S000458424	Bacteria;Bacteroidetes;Sphingobacteria;Sphingobacteriales;Saprospiraceae;unclassified_Saprospiraceae.
AACCATGCAGCACCTCGACAGCCGCCCCGGAGGGCCTCGGCGTCTCCGCCTCGTTCAGCTGCCGTTCGAGCCCGGGTAAG	0	0	1	80	80	87.5	S000650418	Bacteria;Bacteroidetes;Bacteroidetes;Bacteroidales;unclassified_Bacteroidales.
AACCATGCAGCACCTCGGCACCTGTCCGAAGACCCACCCGGTCTCCTGGGTGGTTCAGGCGCCGTTCGAGCCCGGGTAAG	0	0	1	80	80	87.5	S000344134	Bacteria;Bacteroidetes;Bacteroidetes;Bacteroidales;unclassified_Bacteroidales.
AACCATGCACCACCTGTCTTCGGTTGGCCGAAGCCTCACTATAATCTCTTATAGCTTTACCTCGATGTCAAGA	0	0	1	73	73	87.6712	S000631494	Bacteria;Firmicutes;Clostridia;unclassified_Clostridia.
AACCATGCAGCACCTTGTACTTGTCCTTGCGGAAAACCCCTTTTCTGAGGCGGTCAAGCACATTTAAATCCAGGTAAGGT	0	6	0	80	82	87.8049	S000616517	Bacteria;Bacteroidetes;unclassified_Bacteroidetes.
AACCATGCAACACCTGTCTTCGTGTCCCCGAAGGGACGAGTCTCATTACAAGACTCTTCACTCGATGTCAAGTT	0	0	2	74	75	88	S000667454	Bacteria;Firmicutes;Clostridia;Clostridiales;unclassified_Clostridiales.
AACCATGCACCACCTGTAGAAAACCCAACCCGAAAAACGGGTAAACCCTATCTCTAGACGCCACAGTTAACATGTACAAC	1	0	0	80	75	88	S000520940	Bacteria;Actinobacteria;Actinobacteria;Actinobacteridae;Actinomycetales;Actinomycineae;Actinomycetaceae;Actinomyces.
AACCATGCACCACCTGTCTCTGATCTCCCCAAAAGGGGCACTCCCGTCTTTACAACAGGATTGTCAGGATGTCAAG	0	0	1	76	76	88.1579	S000344148	Bacteria;Firmicutes;Clostridia;Clostridiales;Acidaminococcaceae;Papillibacter.
AACCATGCAGCACCTCGACATATGTCCCGAAGGACCGAAACATCTCTGTCTCGTTCATATGCCGTTCG	0	0	1	68	68	88.2353	S000650445	Bacteria;Bacteroidetes;Bacteroidetes;Bacteroidales;unclassified_Bacteroidales.
AACATGCAGCACCTTCTACAGAGGCCCCGAACGGGACGGTCATTATCTCTAAATACCTTCCTCTGCAATT	1	0	0	70	68	88.2353	S000550082	Bacteria;Bacteroidetes;Bacteroidetes;Bacteroidales;Prevotellaceae;Prevotella.
AACCATGCACCACCTGTGAACCAGCCCAAAAAAAAGGGAGCCCCCGTCTCCAGGAGCAGCCGGCCCATGTCAAGCCTTGG	0	3	0	80	77	88.3117	S000004698	Bacteria;Actinobacteria;Actinobacteria;Actinobacteridae;Actinomycetales;Actinomycineae;Actinomycetaceae;Actinomyces.
AACCATGCAGCACCTCGACATATGTCCCGAAGGACCGAAACATCTCTGTCTCGTTCATATGCCGTTCGACGG	0	0	1	72	69	88.4058	S000650445	Bacteria;Bacteroidetes;Bacteroidetes;Bacteroidales;unclassified_Bacteroidales.
AGCCATGCAGCACCTTGTTTCGAGTCCCTTGCGGGAAAAATAGCTTTCACTACCGGTCTCTCACATTCTAGCCCAGG	0	1	0	77	70	88.5714	S000458424	Bacteria;Bacteroidetes;Sphingobacteria;Sphingobacteriales;Saprospiraceae;unclassified_Saprospiraceae.
AACCATGCAGCACCTCGACATATGTCCCGAAGGACCGAAACATCTCTGTCTCGTTCATATGCCGTTCGAG	0	0	1	70	70	88.5714	S000650445	Bacteria;Bacteroidetes;Bacteroidetes;Bacteroidales;unclassified_Bacteroidales.
AGCCATGCACCACCTGTCTTAGGTTCCCGTAACGGACGACTGAACAATCTCTGTCTCATTCCTAACGATGTCAAACGA	1	0	0	78	79	88.6076	S000653597	Bacteria;Fusobacteria;Fusobacteria;Fusobacteriales;Fusobacteriaceae;Fusobacterium.
AACCATGCACCACCTGTCTCCTCTGTCCCGAAGGCCAGCCGTACTTCTACGACTTTCAGAGGGAGTGTCAAGACTTGGTT	0	0	1	80	79	88.6076	S000388421	Bacteria;Firmicutes;Bacilli;Bacillales;Paenibacillaceae;Paenibacillus.
AGCCATGCAGCACCTGTCACTGTGTACCCGAAGGAACTGCCTATCTCTAGGCATAGCACAGGA	0	1	0	63	62	88.7097	S000558798	Bacteria;Firmicutes;Bacilli;Bacillales;Bacillaceae;Virgibacillus.
AACCATGCACCACCTGTCTCCTCTGTCCCGAAGGCCAGCCATACTTCTATGACTCTCAGAGGGATGTCAAG	0	0	1	71	71	88.7324	S000259927	Bacteria;Firmicutes;Bacilli;Bacillales;Paenibacillaceae;Paenibacillus.
AACCATGCACCACCTGTCTCCCCTGTCCCGAAGGCCTATCACTTTTACATGATATTCAGGGGAGTGTCAAGACTTGGTAA	0	0	1	80	80	88.75	S000577984	Bacteria;Firmicutes;Clostridia;Clostridiales;Lachnospiraceae;unclassified_Lachnospiraceae.
AACCATGCACCACCTGTCTCCTCTGTCCGTAGAAAAAAAACCGATTAAAGGTCCTGTCAGAGGGATGTCAAGCCCTGGTA	0	0	1	80	80	88.75	S000638375	Bacteria;Firmicutes;Clostridia;Clostridiales;Eubacteriaceae;Anaerovorax.
AACCATGCACCACCTGTCTCGACTTTCCCGAAACGGACGACCTAACTAGTATCTCTACTTCGTTAGTCGGTATGTCAAGA	0	0	1	80	80	88.75	S000522235	Bacteria;Firmicutes;Clostridia;Clostridiales;Clostridiaceae;unclassified_Clostridiaceae.
AACCATGCACCACCTGTCTCCAGTGTTCCGAAAAAAAAATCCTATCTCTAGGACGGTCACTGGGATGTCAAGACCTGGTA	0	1	0	80	80	88.75	S000399851	Bacteria;Firmicutes;Bacilli;Lactobacillales;Streptococcaceae;Streptococcus.
AACCATGCACCACCTGTCTCCAGTGTTCCGAAAAAAAATCCTATCTCTAAGACGGTCACTGGGATGTCAAGACCTGGTAA	0	1	0	80	80	88.75	S000399851	Bacteria;Firmicutes;Bacilli;Lactobacillales;Streptococcaceae;Streptococcus.
AACCATGCAGCACCTTGTAAATTGTCTTGCGAAAAAAACTGTTTCCAGTCCGGTCAATCTACATTTAAGCCTTGGTAAGG	0	1	0	80	80	88.75	S000007980	Bacteria;Bacteroidetes;Flavobacteria;Flavobacteriales;Flavobacteriaceae;Flavobacterium.
AACCATGCAGCAACCTCGGCACCTGTCCGAAGACCCACCCGTCTCTGGGTGGTTCAGGCGCCGTTCGAGCCCGGGTAAGG	0	0	1	80	80	88.75	S000344134	Bacteria;Bacteroidetes;Bacteroidetes;Bacteroidales;unclassified_Bacteroidales.
AACCATGCACCACCTGTAGAAAACCAACCCGAAAAACGGGTAAACCCTATCTCTAGAGCCACTAGTTAACATGTCAAGCC	1	0	0	80	80	88.75	S000520940	Bacteria;Actinobacteria;Actinobacteria;Actinobacteridae;Actinomycetales;Actinomycineae;Actinomycetaceae;Actinomyces.
AACCATGCAGCACCTTGTTTCGTGTCCCGAAGGAAAACTGCTTTAACAATTCAGCACTCTACATTCTAGCCTAGGTAAGG	0	1	0	80	81	88.8889	S000340261	Bacteria;Bacteroidetes;Sphingobacteria;Sphingobacteriales;Saprospiraceae;Haliscomenobacter.
AACCATGCAGCACCTCGGCACCTGTCCGAAGACCCACCCGTCTCTGGGTGGTTCAGGCGCCGTTCGAGCCGGGTAAGGTT	0	0	1	80	81	88.8889	S000344134	Bacteria;Bacteroidetes;Bacteroidetes;Bacteroidales;unclassified_Bacteroidales.
AACCATGCAGCACCTCGGCACCTGTCCGAAGACCCACCGTCTCTGGGTGGTTCAGGCGCCGTTCGAGCCCGGGTAAGGTT	0	0	1	80	81	88.8889	S000344134	Bacteria;Bacteroidetes;Bacteroidetes;Bacteroidales;unclassified_Bacteroidales.
AACCATGCACCACCTGTAGAAAACCCAACCCGAAAAACGGGTAAACCCTATCTCTAGAGCCACTAGTTAACATGTACAAC	1	0	0	80	63	88.8889	S000520940	Bacteria;Actinobacteria;Actinobacteria;Actinobacteridae;Actinomycetales;Actinomycineae;Actinomycetaceae;Actinomyces.
AGCCATGCAGCACCTTGTCTTCTGGGCCCCGAAGGGCACCCGGTATTTCTACCAGGTTCCATCGATGTCAAGTCTAGGG	0	1	0	79	73	89.0411	S000586176	Bacteria;Proteobacteria;Deltaproteobacteria;Myxococcales;Cystobacterineae;Cystobacteraceae;Anaeromyxobacter.
AACCATGCAGCACCTCGGCACCTGTCCGAAGACCCACCCGTCTCTGGGTGGTTCAGGCGCCGTTCGAGCCCGGTAAGGTT	0	0	2	80	73	89.0411	S000344134	Bacteria;Bacteroidetes;Bacteroidetes;Bacteroidales;unclassified_Bacteroidales.
AACCATGCACCACCTGTCTCCTCTGTCCCGAAGGCCAGCCGTACTTCTACGACTTTCAGAGGGAGTGTCAAGACTTAGG	0	0	1	79	74	89.1892	S000388421	Bacteria;Firmicutes;Bacilli;Bacillales;Paenibacillaceae;Paenibacillus.
AACCATGCACCACCTGTAATACAGCTCACCGAAGTGATAAGCAATTATCTCTAACTCCCTCCGTATTATGTCAAG	0	0	3	75	75	89.3333	S000432295	Bacteria;Firmicutes;Clostridia;Clostridiales;Peptostreptococcaceae;Anaerococcus.
AGCCATGCAGCACCTGTTATGTAAGTTCCGAAGGACACAATCATCTCTGTAAGTTCTTACTAT	0	1	0	63	66	89.3939	S000486322	Bacteria;Proteobacteria;Gammaproteobacteria;Aeromonadales;Aeromonadaceae;Oceanimonas.
AGCCATGCAGCACCTGTATAAAGGCTGCAAGCAGCTGATACATCTCTATATCATTCCTAAA	0	1	0	61	57	89.4737	S000344144	Bacteria;Spirochaetes;Spirochaetes;Spirochaetales;Spirochaetaceae;Spirochaeta.
AACCATGCACCACCTGTCTCCGAGTTCCCCGAAGGGCACGGCCGGCATTACCCGGCTTTCTCGGGATGTCAAGCTCTGGT	0	0	1	80	76	89.4737	S000527198	Bacteria;Firmicutes;Clostridia;Clostridiales;Clostridiaceae;unclassified_Clostridiaceae.
AGCCATGCAGCACCTGTCACTGCGTTCCCGAAGGAAACCCTCACTTTCATGAGGTAGCACAGGATGTA	0	1	0	68	67	89.5522	S000460547	Bacteria;Proteobacteria;Alphaproteobacteria;unclassified_Alphaproteobacteria.
AACCATGCACCACCTGTCTCCGATGTACCGAAGTAAGGATCTCATTACAGATCTGTCATCGGGATGT	0	0	5	67	67	89.5522	S000527268	Bacteria;Firmicutes;Clostridia;Clostridiales;Lachnospiraceae;unclassified_Lachnospiraceae.
AACCATGCAGCACCTACATAGACGCCCCCGAAGGGAAGCAAACTTTCATCTGCAGTCATCTACATTCTAATCCCGGG	0	1	0	77	77	89.6104	S000345114	Bacteria;Bacteroidetes;Bacteroidetes;Bacteroidales;Porphyromonadaceae;Porphyromonas.
AACCATGCACCACCTGTCTCCTCGTCTGAACCGAAGCTCAGAACTCCATGTTTCCATGAATAGCAAGGGA	0	0	1	70	58	89.6552	S000526882	Bacteria;Firmicutes;Clostridia;Clostridiales;unclassified_Clostridiales.
AACCATGCACCACCTGTCTTCTCTGCTCCGAAGAGAATCTGCATTACACAGATTGTCAGA	0	0	1	60	58	89.6552	S000390939	Bacteria;Firmicutes;Clostridia;Clostridiales;Lachnospiraceae;Lachnobacterium.
GGCCATGCAGCACCTGTCACTCGGTTCCCGAAGGCACACTCTGCTTTCGCAAAGCTTCCGAAGATGTCAAG	0	3	0	71	69	89.8551	S000606414	Bacteria;Firmicutes;Clostridia;Clostridiales;Clostridiaceae;unclassified_Clostridiaceae.
AAACCCAACTGCACCACCCTACGTTCAACCGTACGTCCGTACGGAAAACGTAACTTACTTACTCTC	1	0	0	66	No RDP Hit	No RDP Hit	No RDP Hit	No RDP Hit
ACACTGCACCACCTCGTCGTTTAAACCGAGGTTCCGTTACGGGAGTAAAAACCGACCCCCCG	0	1	0	62	No RDP Hit	No RDP Hit	No RDP Hit	No RDP Hit
AACACTGCACACCTCGTGTTAACCAACCGGTAAACCGGTAAACCGGTAACTAACGTCCC	0	1	0	59	No RDP Hit	No RDP Hit	No RDP Hit	No RDP Hit
TACCTTTCGAGTCTCTGCAAAGCACAGGCTACGCTTTTCTAGTTCCTTAGACATCTACTTATTTGTTGGCTGCCTAT	0	1	0	77	No RDP Hit	No RDP Hit	No RDP Hit	No RDP Hit (perfect hit to human genome)
AACGACCATGCACGCTACCTCGTACAACCGGTCCCGAACCCGGGAAAAAAGGTTAACGGTAAAC	0	1	0	64	No RDP Hit	No RDP Hit	No RDP Hit	No RDP Hit
AACCATGCACCACCTGTCTCCTCTGTCCCGAAGGAAAGGAACCGGTTAAAGTTCCGGTCAGAGGGATGTCAAGACTTGGT	0	0	1	80	No RDP Hit	No RDP Hit	No RDP Hit	No RDP Hit
AACCATGCACCACCTGTCTCCCCTGTCCCGAAGGAAAGGGACGGTTAAAGTCCCGGTCAGAGGGATGTCAAGATTTGTAA	0	0	1	80	No RDP Hit	No RDP Hit	No RDP Hit	No RDP Hit
